# Supplementary material for: A minimized symbiotic gene set from the 1.68 Mb pSymB chromid of Sinorhizobium meliloti reveals auxiliary symbiotic loci
Source: BMC Biol. 2025 Jul 9;23:204. doi: 10.1186/s12915-025-02298-5 (PMC12239276; doi:10.1186/s12915-025-02298-5)
Supplement: Supplementary file 6 — Additional file 6: Fig. S4. Symbiotic phenotype of key strains on the alternate S. meliloti host Melilotus officinalis (yellow sweet clover) and the consistent nodule morphology of exclusively Fix− SmB1.0 nodules. (A) The shoot dry weight of M. officinalis inoculated with SmB1.0 was consistently Fix− and indistinguishable from un-inoculated controls (red). This appears to be due to the simultaneous removal of the B301 and B307 regions as seen when M. officinalis is inoculated with SmB1.0+ pSymBΔB302ΔB307. The addition of pSymBΔB302 to SmB1.0 was able to restore the symbiosis wild-type levels as was seen with alfalfa (light blue). SmB2.0 was Fix+ with M. officinalis at a level below that seen with alfalfa (orange). Mean shoot height differences were assessed using one-way ANOVA followed by a Tukey multiple comparison test. (B-D) Wild-type-inoculated nodules of M. officinalis 5 weeks post-inoculation displayed typical development with highly elongated bacteroids. (E-J) SmB1.0-inoculated nodules of M. officinalis 5 weeks post-inoculation exhibited consistent early arrest of nodule development (E-F, further magnified in G) with poorly elongated bacteria (H). Proximal part of the nodule was often devoid of infected cells and possessed numerous infection threads (I-J). Nodules were fixed and stained with the DNA-binding dye SYTO13. Images are representative of a minimum of five independent nodules examined. Scale bars: (B, E-G) 100 μm; (C-D, H-J) 25 μm. Arrowheads point to examples of bacteria in infection threads. [file 12915_2025_2298_MOESM6_ESM.xlsx]

## Sheet: Ordered Left to Right
S .meliloti 1021 pSymB ETR gene	S. fredii NGR234 chromosome ETR gene	percent identical positions	alignment length	number of mismatches	number of gap openings	start of alignment in query	end of alignment in query	start of alignment in subject	end of alignment in subject	Expect value	bit score
engA b20995	engA c23730	0.945	476	26	0	1	476	1	476	4.96e-307	925
b20996	c23740	0.833	222	37	0	1	222	1	222	2.785e-125	386
b20997	c23750	0.853	191	28	0	4	194	1	191	6.904e-110	340
b20998	c23760	0.802	334	66	0	1	334	1	334	9.009e-194	590
bacA b20999	bacA c23770	0.614	375	144	0	46	420	4	378	3.832e-157	489
b21000	c23780	0.846	377	58	0	1	377	38	414	7.377e-209	636
b21001	c23890	0.362	58	34	0	70	124	22	79	1.664e-06	38
map2 b21002	map2 c23790	0.923	249	19	0	1	249	9	257	2.418e-157	480
b21003	c23800	0.883	343	40	0	1	343	27	369	5.445e-206	626
b21006	c23810	0.811	69	13	0	11	79	2	70	7.278e-38	126
b21007	c23820	0.812	139	26	0	1	139	1	139	4.126e-80	251
b21008	c23830	0.906	107	10	0	4	110	1	107	9.986e-65	205
glpK b21009	glpK c23840	0.895	497	52	0	1	497	1	497	6.915E-314	946
bdhA b21010	bdhA2 c23850	0.91	258	23	0	1	258	1	258	1.657e-157	481
xdhA2 b21011	xdhA c23860	0.84	495	78	0	1	495	1	490	4.733e-282	854
xdhB2 b20846	xdhB c23870	0.895	776	81	0	1	776	1	776	0	1446
b21676	c23900	0.761	67	16	0	31	97	23	89	3.409e-30	105
b20847	c23910	0.789	294	62	0	1	294	8	301	5.938e-155	476
b20848	c23920	0.904	410	39	0	1	410	1	410	9.048e-267	805
guaD2 b20849	guaD c23930	0.917	438	36	0	1	438	1	438	7.166e-275	830
lldD1 b20850	lldD c23940	0.925	378	28	0	1	378	1	378	1.101e-239	725
b20872	c23950	0.791	120	25	0	10	129	1	120	5e-65	207
allA b20873	allA c23960	0.795	171	35	0	1	170	1	171	1.89e-95	297
b20874	c23970	0.856	167	24	0	1	167	1	166	2.188e-92	288
b20875	c23980	0.919	309	25	0	1	309	1	309	1.02e-205	623
b20876	c23990	0.734	260	69	0	1	260	60	319	3.361e-127	394
b20877	c24000	0.723	376	104	0	1	376	1	376	2.131e-187	574
b20878	c24010	0.761	238	57	0	1	238	11	248	9.803e-128	394
b20879	c24020	0.88	150	18	0	1	150	1	150	7.129e-88	274
rhlE2 b20880	rhlE c24030	0.864	509	68	0	1	502	11	519	1.785e-288	873
b20885	c24050	0.859	298	42	0	1	298	2	299	1.017e-169	519
b20886	c24070	0.963	469	17	0	1	469	51	519	5.522E-311	936
b20887	c24080	0.881	313	37	0	1	313	1	313	2.025e-191	582
b20888	c24090	0.83	272	46	0	1	272	1	272	1.303e-158	485
araF b20890	ilvD3 c24100	0.963	581	21	0	1	579	28	608	0	1160
araE b20891	c24110	0.93	477	33	0	1	477	1	477	3.37e-303	914
araD b20892	gguC c24120	0.879	331	40	0	1	331	13	343	1.541e-203	618
araC b20893	c24130	0.945	404	22	0	1	404	1	404	1.715e-256	775
araB b20894	c24140	0.924	476	36	0	31	506	36	511	2.891e-293	887
araA b20895	chvE c24150	0.943	355	20	0	1	355	1	355	1.81e-222	674
gbpR b20896	c24160	0.943	301	17	0	1	301	26	326	9.527e-186	565
b20897	c24170	0.622	151	54	0	1	145	1	151	2.299e-50	166
b20898	c24180	0.763	76	18	0	57	132	1	75	3.934e-38	130
idhA b20899	idhA2 c24190	0.915	330	28	0	1	330	1	330	1.941e-200	609
b20900	c24200	0.687	706	198	0	1	635	69	774	9.818E-313	951
b20901	c24210	0.818	402	73	0	1	402	109	510	4.788e-218	664
b20902	xylF c24220	0.91	346	31	0	1	345	1	346	8.371e-209	634
b20903	xylH c24230	0.827	434	74	0	20	453	9	438	4.022e-245	745
b20904	c24240	0.973	261	7	0	1	261	1	261	7.495e-168	511
SMb21712 (tRNA_ARG)	trnR3 tRNA
b21412	c24300	0.793	116	24	0	22	137	1	116	5.82e-61	196
b21413	c24310	0.628	155	51	0	34	188	1	137	3.076e-56	185
b21414	c24320	0.778	457	101	0	13	469	13	469	5.289e-252	766
b21415	c24330	0.845	479	74	0	1	479	1	479	3.521e-286	865
ddhA b21416	ddhA c24340	0.917	255	21	0	1	255	1	255	6.208e-167	508
ddhB b21417	ddhB c24350	0.85	355	53	0	1	355	1	355	4.336e-213	647
b21418	c24360	0.89	410	45	0	1	410	1	410	1.611e-251	761
b21425	c24370	0.903	258	25	0	1	258	1	258	2.103e-163	498
b21426	c24380	0.771	276	63	0	1	276	1	276	4.464e-140	432
b21427	c24390	0.882	162	19	0	1	162	1	162	4.806e-98	304
rmlC b21428	rmlC c24400	0.864	177	24	0	9	185	1	177	2.704e-108	335
none	c24040
none	c24060
none	c24260
none	c24270
none	c24280
none	c24290
