# Supplementary material for: A minimized symbiotic gene set from the 1.68 Mb pSymB chromid of Sinorhizobium meliloti reveals auxiliary symbiotic loci
Source: BMC Biol. 2025 Jul 9;23:204. doi: 10.1186/s12915-025-02298-5 (PMC12239276; doi:10.1186/s12915-025-02298-5)
Supplement: Supplementary file 7 — Additional file 7: Table S3. Strains and plasmids used in this study. [file 12915_2025_2298_MOESM7_ESM.xlsx]

## Sheet: Sheet1
Germplasm name	Accession (GRIN Global)	Medicago sativa subspecies
RHIZOMA	PI 188868	Medicago sativa L. nothosubsp. varia (Martyn) Arcang.
RAMBLER	PI 468022	Medicago sativa L. nothosubsp. varia (Martyn) Arcang.
KAZ-034	PI 641571	Medicago sativa L. nothosubsp. varia (Martyn) Arcang.
CN 31312	PI 299046	Medicago sativa L. subsp. caerulea (Less. ex Ledeb.) Schmalh.
JE 103	PI 464717	Medicago sativa L. subsp. caerulea (Less. ex Ledeb.) Schmalh.
Ultuna	PI 235835	Medicago sativa L. subsp. falcata (L.) Arcang.
WISFAL	PI 560333	Medicago sativa L. subsp. falcata (L.) Arcang.
DON	PI 655519	Medicago sativa L. subsp. falcata (L.) Arcang.
VERNAL	NSL 4099	Medicago sativa L. subsp. sativa
FEWAN	PI 172189	Medicago sativa L. subsp. sativa
COSSACK	PI 452495	Medicago sativa L. subsp. sativa
DU PUITS	W6 2513	Medicago sativa L. subsp. sativa
IROQUOIS	W6 2515	Medicago sativa L. subsp. sativa
HUNTER RIVER	PI 286367	Medicago sativa L. subsp. sativa
CLASSIC	PI 672740	Medicago sativa L. subsp. sativa
